# Supplementary material for: Virtual Reality Game for Physical and Emotional Rehabilitation of Landmine Victims
Source: Sensors (Basel). 2022 Jul 27;22(15):5602. doi: 10.3390/s22155602 (PMC9332850; doi:10.3390/s22155602)
Supplement: Supplementary file 1 [file sensors-22-05602-s001.zip]

Archive with 1 entries (1 files):
- sensors-1766919-supplementary.mp4
